# Supplementary material for: Mechanistic Insight into the Regulation of Lipoxygenase-Driven Lipid Peroxidation Events in Human Spermatozoa and Their Impact on Male Fertility
Source: Antioxidants (Basel). 2020 Dec 31;10(1):43. doi: 10.3390/antiox10010043 (PMC7823465; doi:10.3390/antiox10010043)
Supplement: Supplementary file 1 [file antioxidants-10-00043-s001.zip]

Archive with 3 entries (3 files):
- antioxidants-1045678-supplementary figure.pdf
- Walters2020_supplementary tables/Table S1.docx
- Walters2020_supplementary tables/Table S2.docx
